# Supplementary material for: Determining Cognitive Workload Using Physiological Measurements: Pupillometry and Heart-Rate Variability
Source: Sensors (Basel). 2024 Mar 21;24(6):2010. doi: 10.3390/s24062010 (PMC10974471; doi:10.3390/s24062010)
Supplement: Supplementary file 1 [file sensors-24-02010-s001.zip]

Archive with 1 entries (1 files):
- sensors-2842448-supplementary.pdf
